# Supplementary material for: Lactucopicrin: A Sesquiterpene Lactone with Anti-Inflammatory Activity Modulates the Crosstalk between NF-kB and AHR Pathways
Source: J Med Chem. 2025 Nov 4;68(21):23406–20. doi: 10.1021/acs.jmedchem.5c02294 (PMC12820960; doi:10.1021/acs.jmedchem.5c02294)
Supplement: Supplementary file 1 [file jm5c02294_si_001.csv]

Compound	SMILE	THP-1 NF-kB reporter	EA.hy926 NF-kB reporter	EA.hy926	THP-1 AHR reporter	Caco-2 AHR reporter	EA.hy926 AHR reporter
LC	CC1=C2[C@@H]([C@@H]3[C@@H]([C@H](C1)O)C(=C)C(=O)O3)C(=CC2=O)CO	Reduces NF-kB activation IC50 = 33.9 µM			100 µM blocks AHR activation
LCP	CC1=C2[C@@H]([C@@H]3[C@@H]([C@H](C1)O)C(=C)C(=O)O3)C(=CC2=O)COC(=O)CC4=CC=C(C=C4)O	Reduces NF-kB activation IC50 = 10.6 µM	5 and 10 µM reduces NF-kB activation, NF-kB nuclear traslocation and IL-1β,IL-6 and NLPR3	10 µM reduces IL-8 release, NF-kB activation, NF-kB nuclear traslocation and IL-1β,IL-6 and NLPR3, and ICAM-1expression	10 µM blocks AHR activation	10 µM blocks AHR activation,reduces CYP1A1, CYP1B1 and TIPARP	10 µM blocks AHR activation,reduces CYP1A1, CYP1B1 and TIPARP
DHLC	C[C@H]1[C@@H]2[C@H](CC(=C3[C@@H]([C@H]2OC1=O)C(=CC3=O)CO)C)O
DHLCP	C[C@H]1[C@@H]2[C@H](CC(=C3[C@@H]([C@H]2OC1=O)C(=CC3=O)CO)C)OC(=O)CC4=CC=C(C=C4)O
BMS	CC1=CC2=C(C=C1)N=C(C3=NC=C(N23)C)NCCN.Cl			5 µM reduces IL-8 release
CH	CC1=CC=CC=C1N=NC2=CC(=C(C=C2)NC(=O)C3=CC=NN3C)C				5 µM blocks AHR activation	5 µM blocks AHR activation,reduces CYP1A1 and CYP1B1	5 µM blocks AHR activation,reduces CYP1A1 and CYP1B1
Indigo	C1=CC=C2C(=C1)C(=C(N2)C3=NC4=CC=CC=C4C3=O)O				1 µM AHR activation	1 µM AHR activation	1 µM AHR activation
